# Supplementary material for: Physiological Analysis and Genetic Mapping of Short Hypocotyl Trait in Brassica napus L
Source: Int J Mol Sci. 2023 Oct 21;24(20):15409. doi: 10.3390/ijms242015409 (PMC10607371; doi:10.3390/ijms242015409)
Supplement: Supplementary file 1 [file ijms-24-15409-s001.zip]

Archive with 1 entries (1 files):
- ijms-2638654-supplementary.pdf
